# Supplementary material for: Ontological Analysis of Coronavirus Associated Human Genes at the COVID-19 Disease Portal
Source: Genes (Basel). 2022 Dec 7;13(12):2304. doi: 10.3390/genes13122304 (PMC9777590; doi:10.3390/genes13122304)
Supplement: Supplementary file 1 [file genes-13-02304-s001.zip]

Archive with 1 entries (1 files):
- genes-2055809-supplementary.pdf
